# Supplementary material for: RNAi silencing of wheat gliadins alters the network of transcription factors that regulate the synthesis of seed storage proteins toward maintaining grain protein levels
Source: Front Plant Sci. 2022 Aug 8;13:935851. doi: 10.3389/fpls.2022.935851 (PMC9395171; doi:10.3389/fpls.2022.935851)
Supplement: Supplementary file 2 [file Table_8.xlsx]

## Sheet: Table_S5
Supplementary Table 8. Top 3 Gene Ontology (GO) terms enriched for each candidate transcription factor (TF) summarized from previously published GO enrichment analysis for GENIE3 network genes in Ramírez-González et al., 2018. The black boxes indicate that this is an enriched GO for this TF gene.
Community	ID in candidate network	Candidate TF	Annotation	Carbohydrate mediated signaling	Seed oilbody biogenesis	Negative regulation of endopeptidase activity	Glycogen biosynthetic process	Negative regulation of molecular function	Glycogen metabolic process	Negative regulation of catalytic activity	Photosynthesis	Plastid organization	Inorganic anion transport	Defense response	Sugar mediated signaling pathway	Lipid storage	Regulation of endopeptidase activity	Regulation of cellular metabolic process	Regulation of macromolecule metabolic process	Energy reserve metabolic process	Innate immune response	Cellular response to carbohydrate stimulus	Siderophore metabolic process	Gibberellin biosynthetic process	Negative regulation of peptidase activity	Regulation of catalytic activity	Light reaction	Immune system process	Glyceraldehyde-3-phosphate metabolic process	Detection of nutrient
Community 5	1	TraesCS1A02G275800	AT2G38090												1	1
	2	TraesCS1B02G285000	AT2G38090		1											1
	4	TraesCS1D02G275400	AT2G38090												1							1
	6	TraesCS3A02G486500	NAC057		1																		1
	8	TraesCS3B02G092800	TaNAC019-B			1											1	1
	17	TraesCS5A02G245900	ANAC087				1											1	1
	18	TraesCS7A02G194700	ANAC087				1											1	1
	22	TraesCS7A02G569100	NAC038			1											1							1
	23	TraesCS7B02G056300	NAC100
	24	TraesCS7B02G100300	ANAC087			1											1	1
	27	TraesCS7B02G489500	NAC038			1											1								1
	30	TraesCS7D02G543500	NAC038			1				1																1
Community 4	3	TraesCS1B02G443800	RGA1					1		1																1
	5	TraesCS3A02G325800	TaGL9-A					1		1																1
	9	TraesCS3B02G354900	TaGL9-B					1		1																1
	11	TraesCS3D02G319200	TaGL9-D					1		1																1
Community 3	10	TraesCS3B02G561000	PLATZ TF				1		1											1
	12	TraesCS3D02G505200	PLATZ TF				1		1											1
	15	TraesCS4D02G354100	LBD41					1		1																1
	16	TraesCS5A02G155900	TaPBF-A				1		1											1
	19	TraesCS7A02G214700	NFYB9
	20	TraesCS7A02G336700	NF-YC2			1	1										1
	25	TraesCS7B02G140300	DREB TF				1		1											1
	26	TraesCS7B02G248300	NF-YC2				1		1											1
	28	TraesCS7D02G344400	NF-YC2				1		1											1
Community 2	14	TraesCS4D02G223400	NF-YC4								1																1		1
	21	TraesCS7A02G339800	GLK1								1	1															1
	29	TraesCS7D02G347500	GLK1								1	1															1
Community 1	7	TraesCS3A02G535100	MYB59										1	1							1
	13	TraesCS3D02G540600	MYB59											1							1							1
