# Supplementary material for: RNAi silencing of wheat gliadins alters the network of transcription factors that regulate the synthesis of seed storage proteins toward maintaining grain protein levels
Source: Front Plant Sci. 2022 Aug 8;13:935851. doi: 10.3389/fpls.2022.935851 (PMC9395171; doi:10.3389/fpls.2022.935851)
Supplement: Supplementary file 3 [file Table_9.xlsx]

## Sheet: Table S6 GO WGCNA 
Supplementary Table 9. Complete results of Gene Ontology (GO) enrichment analysis of genes in module 13 of co-expression network WGCNA published in Ramírez-González et al. (2018). GO:MF, Molecular Function domain; GO:BP, Biological Process domain; GO:CC, Cellular Component domain.
source	term_name	term_id	adjusted_p_value	negative_log10_of_adjusted_p_value	term_size	query_size	intersection_size	effective_domain_size	intersections
GO:MF	1,4-alpha-glucan branching enzyme activity	GO:0003844	4.94652e-07	6.3057	18	818	7	63217	TRAESCS2A02G310300,TRAESCS2B02G327300,TRAESCS7A02G549200,TRAESCS7A02G549300,TRAESCS7B02G472400,TRAESCS7D02G535500,TRAESCS7D02G535600
GO:MF	glucose-1-phosphate adenylyltransferase activity	GO:0008878	4.94652e-07	6.3057	11	818	6	63217	TRAESCS1A02G419600,TRAESCS1B02G449700,TRAESCS1D02G427400,TRAESCS7A02G287400,TRAESCS7B02G183300,TRAESCS7D02G284900
GO:MF	glycogen (starch) synthase activity	GO:0004373	9.05599e-06	5.04306	28	818	7	63217	TRAESCS1A02G091500,TRAESCS1B02G119300,TRAESCS1D02G100100,TRAESCS7A02G070100,TRAESCS7A02G120300,TRAESCS7B02G018600,TRAESCS7D02G117800
GO:MF	nucleic acid binding	GO:0003676	0.000109788	3.95945	10360	818	187	63217	TRAESCS1A02G004500,TRAESCS1A02G017000,TRAESCS1A02G071100,TRAESCS1A02G087300,TRAESCS1A02G137000,TRAESCS1A02G160900,TRAESCS1A02G190100,TRAESCS1A02G417400,TRAESCS1A02G445500,TRAESCS1B02G085500,TRAESCS1B02G155600,TRAESCS1B02G169100,TRAESCS1B02G229900,TRAESCS1B02G298100,TRAESCS1B02G343500,TRAESCS1D02G018200,TRAESCS1D02G132500,TRAESCS1D02G142900,TRAESCS1D02G158000,TRAESCS1D02G198800,TRAESCS1D02G329300,…
GO:MF	adenylyltransferase activity	GO:0070566	0.000119962	3.92096	61	818	8	63217	TRAESCS1A02G419600,TRAESCS1A02G425100,TRAESCS1B02G449700,TRAESCS1D02G427400,TRAESCS1D02G434100,TRAESCS7A02G287400,TRAESCS7B02G183300,TRAESCS7D02G284900
GO:MF	pullulanase activity	GO:0051060	0.000151415	3.81983	3	818	3	63217	TRAESCS7A02G133500,TRAESCS7B02G034600,TRAESCS7D02G133100
GO:MF	UDP-glucosyltransferase activity	GO:0035251	0.000151415	3.81983	229	818	14	63217	TRAESCS1A02G091500,TRAESCS1A02G339300,TRAESCS1B02G119300,TRAESCS1B02G351600,TRAESCS1D02G100100,TRAESCS1D02G341100,TRAESCS3A02G292700,TRAESCS3B02G327500,TRAESCS6A02G154400,TRAESCS7A02G070100,TRAESCS7A02G120300,TRAESCS7B02G018600,TRAESCS7B02G048700,TRAESCS7D02G117800
GO:MF	RNA binding	GO:0003723	0.000185001	3.73283	2298	818	57	63217	TRAESCS1A02G160900,TRAESCS1B02G169100,TRAESCS1B02G229900,TRAESCS1D02G198800,TRAESCS1D02G329300,TRAESCS2A02G359000,TRAESCS2A02G428800,TRAESCS2B02G213800,TRAESCS2B02G599000,TRAESCS2D02G358000,TRAESCS2D02G426700,TRAESCS3A02G402600,TRAESCS3B02G233800,TRAESCS3B02G376000,TRAESCS3B02G412300,TRAESCS3B02G436000,TRAESCS3D02G397600,TRAESCS4A02G031600,TRAESCS4A02G125600,TRAESCS4A02G150600,TRAESCS4A02G245800,…
GO:MF	ligase activity	GO:0016874	0.000386317	3.41306	526	818	21	63217	TRAESCS1A02G425100,TRAESCS1B02G169100,TRAESCS1D02G198800,TRAESCS1D02G434100,TRAESCS2A02G187700,TRAESCS2A02G192200,TRAESCS2B02G214100,TRAESCS3A02G111500,TRAESCS3A02G163300,TRAESCS3A02G186200,TRAESCS3D02G169600,TRAESCS3D02G190200,TRAESCS4B02G137100,TRAESCS4D02G243900,TRAESCS5A02G466100,TRAESCS6D02G164900,TRAESCS7A02G304700,TRAESCS7A02G516000,TRAESCS7B02G205000,TRAESCS7B02G432400,TRAESCS7D02G506300
GO:MF	alpha,alpha-trehalose-phosphate synthase (UDP-forming) activity	GO:0003825	0.000419862	3.37689	4	818	3	63217	TRAESCS1A02G339300,TRAESCS1B02G351600,TRAESCS1D02G341100
GO:MF	binding	GO:0005488	0.000486736	3.31271	43962	818	623	63217	TRAESCS1A02G004500,TRAESCS1A02G017000,TRAESCS1A02G020400,TRAESCS1A02G071100,TRAESCS1A02G087300,TRAESCS1A02G087500,TRAESCS1A02G091500,TRAESCS1A02G114900,TRAESCS1A02G137000,TRAESCS1A02G158800,TRAESCS1A02G160900,TRAESCS1A02G164100,TRAESCS1A02G190100,TRAESCS1A02G221300,TRAESCS1A02G221800,TRAESCS1A02G303900,TRAESCS1A02G364200,TRAESCS1A02G402400,TRAESCS1A02G408700,TRAESCS1A02G417400,TRAESCS1A02G419600,…
GO:MF	glycogen debranching enzyme activity	GO:0004133	0.000486736	3.31271	12	818	4	63217	TRAESCS2A02G159300,TRAESCS7A02G251400,TRAESCS7B02G139700,TRAESCS7D02G249500
GO:MF	ligase activity, forming carbon-oxygen bonds	GO:0016875	0.000486736	3.31271	234	818	13	63217	TRAESCS1B02G169100,TRAESCS1D02G198800,TRAESCS3A02G111500,TRAESCS3A02G163300,TRAESCS3A02G186200,TRAESCS3D02G169600,TRAESCS3D02G190200,TRAESCS4D02G243900,TRAESCS7A02G304700,TRAESCS7A02G516000,TRAESCS7B02G205000,TRAESCS7B02G432400,TRAESCS7D02G506300
GO:MF	aminoacyl-tRNA ligase activity	GO:0004812	0.000486736	3.31271	234	818	13	63217	TRAESCS1B02G169100,TRAESCS1D02G198800,TRAESCS3A02G111500,TRAESCS3A02G163300,TRAESCS3A02G186200,TRAESCS3D02G169600,TRAESCS3D02G190200,TRAESCS4D02G243900,TRAESCS7A02G304700,TRAESCS7A02G516000,TRAESCS7B02G205000,TRAESCS7B02G432400,TRAESCS7D02G506300
GO:MF	isoamylase activity	GO:0019156	0.00128684	2.89048	6	818	3	63217	TRAESCS7A02G251400,TRAESCS7B02G139700,TRAESCS7D02G249500
GO:MF	aminoacyl-tRNA editing activity	GO:0002161	0.00128684	2.89048	49	818	6	63217	TRAESCS3A02G163300,TRAESCS3D02G169600,TRAESCS6A02G330600,TRAESCS7A02G516000,TRAESCS7B02G432400,TRAESCS7D02G506300
GO:MF	linear malto-oligosaccharide phosphorylase activity	GO:0102250	0.00198243	2.7028	7	818	3	63217	TRAESCS5A02G395200,TRAESCS5B02G400000,TRAESCS5D02G404500
GO:MF	SHG alpha-glucan phosphorylase activity	GO:0102499	0.00198243	2.7028	7	818	3	63217	TRAESCS5A02G395200,TRAESCS5B02G400000,TRAESCS5D02G404500
GO:MF	ribonuclease III activity	GO:0004525	0.00272104	2.56527	37	818	5	63217	TRAESCS1A02G160900,TRAESCS1D02G158000,TRAESCS7B02G248100,TRAESCS7D02G344100,TRAESCS7D02G344200
GO:MF	double-stranded RNA-specific ribonuclease activity	GO:0032296	0.00272104	2.56527	37	818	5	63217	TRAESCS1A02G160900,TRAESCS1D02G158000,TRAESCS7B02G248100,TRAESCS7D02G344100,TRAESCS7D02G344200
GO:MF	isoleucine-tRNA ligase activity	GO:0004822	0.00365207	2.43746	9	818	3	63217	TRAESCS7A02G516000,TRAESCS7B02G432400,TRAESCS7D02G506300
GO:MF	limit dextrinase activity	GO:0010303	0.00365207	2.43746	2	818	2	63217	TRAESCS7A02G133500,TRAESCS7D02G133100
GO:MF	glycogen phosphorylase activity	GO:0008184	0.00365207	2.43746	9	818	3	63217	TRAESCS5A02G395200,TRAESCS5B02G400000,TRAESCS5D02G404500
GO:MF	alpha-mannosidase activity	GO:0004559	0.00414449	2.38253	23	818	4	63217	TRAESCS1A02G087500,TRAESCS1B02G106400,TRAESCS7A02G236900,TRAESCS7D02G199200
GO:MF	catalytic activity, acting on a tRNA	GO:0140101	0.00814914	2.08889	372	818	14	63217	TRAESCS1B02G169100,TRAESCS1D02G198800,TRAESCS3A02G111500,TRAESCS3A02G163300,TRAESCS3A02G186200,TRAESCS3D02G169600,TRAESCS3D02G190200,TRAESCS4D02G243900,TRAESCS6A02G330600,TRAESCS7A02G304700,TRAESCS7A02G516000,TRAESCS7B02G205000,TRAESCS7B02G432400,TRAESCS7D02G506300
GO:MF	mannosidase activity	GO:0015923	0.00840355	2.07554	28	818	4	63217	TRAESCS1A02G087500,TRAESCS1B02G106400,TRAESCS7A02G236900,TRAESCS7D02G199200
GO:MF	ATP phosphoribosyltransferase activity	GO:0003879	0.00844179	2.07357	3	818	2	63217	TRAESCS4D02G327300,TRAESCS5A02G501900
GO:MF	glucosyltransferase activity	GO:0046527	0.00844179	2.07357	379	818	14	63217	TRAESCS1A02G091500,TRAESCS1A02G339300,TRAESCS1B02G119300,TRAESCS1B02G351600,TRAESCS1D02G100100,TRAESCS1D02G341100,TRAESCS3A02G292700,TRAESCS3B02G327500,TRAESCS6A02G154400,TRAESCS7A02G070100,TRAESCS7A02G120300,TRAESCS7B02G018600,TRAESCS7B02G048700,TRAESCS7D02G117800
GO:MF	2-isopropylmalate synthase activity	GO:0003852	0.00844179	2.07357	3	818	2	63217	TRAESCS5A02G131300,TRAESCS5D02G139800
GO:MF	starch binding	GO:2001070	0.0108536	1.96443	31	818	4	63217	TRAESCS1A02G091500,TRAESCS1B02G119300,TRAESCS1D02G100100,TRAESCS4A02G149300
GO:MF	histone methyltransferase activity	GO:0042054	0.0112993	1.94695	114	818	7	63217	TRAESCS1D02G366800,TRAESCS2A02G382000,TRAESCS2A02G389600,TRAESCS5B02G177800,TRAESCS5D02G051200,TRAESCS6A02G226600,TRAESCS7D02G127400
GO:MF	histone-lysine N-methyltransferase activity	GO:0018024	0.0112993	1.94695	114	818	7	63217	TRAESCS1D02G366800,TRAESCS2A02G382000,TRAESCS2A02G389600,TRAESCS5B02G177800,TRAESCS5D02G051200,TRAESCS6A02G226600,TRAESCS7D02G127400
GO:MF	UDP-glycosyltransferase activity	GO:0008194	0.0118271	1.92712	491	818	16	63217	TRAESCS1A02G091500,TRAESCS1A02G339300,TRAESCS1B02G119300,TRAESCS1B02G122100,TRAESCS1B02G351600,TRAESCS1D02G100100,TRAESCS1D02G341100,TRAESCS3A02G292700,TRAESCS3B02G313400,TRAESCS3B02G327500,TRAESCS6A02G154400,TRAESCS7A02G070100,TRAESCS7A02G120300,TRAESCS7B02G018600,TRAESCS7B02G048700,TRAESCS7D02G117800
GO:MF	tyrosine-tRNA ligase activity	GO:0004831	0.0126282	1.89866	15	818	3	63217	TRAESCS1B02G169100,TRAESCS7A02G304700,TRAESCS7B02G205000
GO:MF	SUMO activating enzyme activity	GO:0019948	0.0138349	1.85902	4	818	2	63217	TRAESCS2A02G192200,TRAESCS2B02G214100
GO:MF	jasmonate-amino synthetase activity	GO:0080123	0.0216245	1.66505	5	818	2	63217	TRAESCS1A02G425100,TRAESCS1D02G434100
GO:MF	starch synthase activity	GO:0009011	0.0216245	1.66505	5	818	2	63217	TRAESCS7A02G120300,TRAESCS7D02G117800
GO:MF	1,3-beta-D-glucan synthase activity	GO:0003843	0.022157	1.65449	40	818	4	63217	TRAESCS3A02G292700,TRAESCS3B02G327500,TRAESCS6A02G154400,TRAESCS7B02G048700
GO:MF	protein-lysine N-methyltransferase activity	GO:0016279	0.022157	1.65449	133	818	7	63217	TRAESCS1D02G366800,TRAESCS2A02G382000,TRAESCS2A02G389600,TRAESCS5B02G177800,TRAESCS5D02G051200,TRAESCS6A02G226600,TRAESCS7D02G127400
GO:MF	lysine N-methyltransferase activity	GO:0016278	0.022157	1.65449	133	818	7	63217	TRAESCS1D02G366800,TRAESCS2A02G382000,TRAESCS2A02G389600,TRAESCS5B02G177800,TRAESCS5D02G051200,TRAESCS6A02G226600,TRAESCS7D02G127400
GO:MF	7S RNA binding	GO:0008312	0.0230788	1.63679	41	818	4	63217	TRAESCS1D02G329300,TRAESCS3A02G402600,TRAESCS3B02G436000,TRAESCS3D02G397600
GO:MF	tRNA binding	GO:0000049	0.0233307	1.63207	70	818	5	63217	TRAESCS3B02G376000,TRAESCS4D02G243900,TRAESCS7A02G516000,TRAESCS7B02G432400,TRAESCS7D02G506300
GO:MF	3-dehydroquinate dehydratase activity	GO:0003855	0.0233307	1.63207	6	818	2	63217	TRAESCS5B02G102400,TRAESCS5D02G109200
GO:MF	guanylate kinase activity	GO:0004385	0.0233307	1.63207	6	818	2	63217	TRAESCS5A02G100300,TRAESCS5D02G112800
GO:MF	1,4-alpha-oligoglucan phosphorylase activity	GO:0004645	0.0233307	1.63207	21	818	3	63217	TRAESCS5A02G395200,TRAESCS5B02G400000,TRAESCS5D02G404500
GO:MF	ubiquitin-protein transferase regulator activity	GO:0055106	0.0233307	1.63207	21	818	3	63217	TRAESCS3A02G527600,TRAESCS3B02G595600,TRAESCS6B02G296200
GO:MF	shikimate 3-dehydrogenase (NADP+) activity	GO:0004764	0.0233307	1.63207	6	818	2	63217	TRAESCS5B02G102400,TRAESCS5D02G109200
GO:MF	carboxylic ester hydrolase activity	GO:0052689	0.0233307	1.63207	305	818	11	63217	TRAESCS2A02G135400,TRAESCS2A02G135500,TRAESCS2B02G159300,TRAESCS2B02G159400,TRAESCS3A02G163300,TRAESCS3D02G169600,TRAESCS6A02G330600,TRAESCS6B02G375900,TRAESCS7A02G516000,TRAESCS7B02G432400,TRAESCS7D02G506300
GO:MF	thiol oxidase activity	GO:0016972	0.0233307	1.63207	6	818	2	63217	TRAESCS1B02G399000,TRAESCS1D02G385200
GO:MF	flavin-linked sulfhydryl oxidase activity	GO:0016971	0.0233307	1.63207	6	818	2	63217	TRAESCS1B02G399000,TRAESCS1D02G385200
GO:MF	ubiquitin-protein transferase activator activity	GO:0097027	0.0233307	1.63207	21	818	3	63217	TRAESCS3A02G527600,TRAESCS3B02G595600,TRAESCS6B02G296200
GO:MF	MAP kinase activity	GO:0004707	0.0278673	1.5549	46	818	4	63217	TRAESCS1A02G402400,TRAESCS1B02G431400,TRAESCS1D02G410100,TRAESCS6A02G099600
GO:MF	anaphase-promoting complex binding	GO:0010997	0.0324371	1.48896	24	818	3	63217	TRAESCS3A02G527600,TRAESCS3B02G595600,TRAESCS6B02G296200
GO:MF	microtubule binding	GO:0008017	0.0324371	1.48896	277	818	10	63217	TRAESCS1B02G123200,TRAESCS2A02G305500,TRAESCS2A02G521300,TRAESCS2B02G229500,TRAESCS2D02G226900,TRAESCS3A02G169800,TRAESCS6B02G365300,TRAESCS7B02G304900,TRAESCS7D02G313500,TRAESCS7D02G399400
GO:MF	protein methyltransferase activity	GO:0008276	0.0440954	1.35561	160	818	7	63217	TRAESCS1D02G366800,TRAESCS2A02G382000,TRAESCS2A02G389600,TRAESCS5B02G177800,TRAESCS5D02G051200,TRAESCS6A02G226600,TRAESCS7D02G127400
GO:MF	transferase activity, transferring glycosyl groups	GO:0016757	0.0440954	1.35561	2251	818	44	63217	TRAESCS1A02G091500,TRAESCS1A02G339300,TRAESCS1B02G094700,TRAESCS1B02G119300,TRAESCS1B02G122100,TRAESCS1B02G351600,TRAESCS1D02G100100,TRAESCS1D02G341100,TRAESCS2A02G159300,TRAESCS2A02G310300,TRAESCS2A02G455000,TRAESCS2B02G327300,TRAESCS3A02G292700,TRAESCS3A02G365800,TRAESCS3B02G052900,TRAESCS3B02G313400,TRAESCS3B02G327500,TRAESCS3D02G358900,TRAESCS3D02G514700,TRAESCS4A02G013700,TRAESCS4B02G296800,…
GO:MF	transaminase activity	GO:0008483	0.0444424	1.3522	122	818	6	63217	TRAESCS1A02G113400,TRAESCS1B02G222500,TRAESCS1D02G114800,TRAESCS1D02G211700,TRAESCS3A02G305400,TRAESCS6B02G302500
GO:MF	transferase activity, transferring nitrogenous groups	GO:0016769	0.0444424	1.3522	122	818	6	63217	TRAESCS1A02G113400,TRAESCS1B02G222500,TRAESCS1D02G114800,TRAESCS1D02G211700,TRAESCS3A02G305400,TRAESCS6B02G302500
GO:MF	glucose binding	GO:0005536	0.0462474	1.33491	28	818	3	63217	TRAESCS3A02G480900,TRAESCS3B02G525400,TRAESCS3D02G475600
GO:BP	glycogen metabolic process	GO:0005977	5.39237e-15	14.2682	36	547	14	42199	TRAESCS1A02G419600,TRAESCS1B02G449700,TRAESCS1D02G427400,TRAESCS2A02G310300,TRAESCS2B02G327300,TRAESCS7A02G251400,TRAESCS7A02G287400,TRAESCS7A02G549200,TRAESCS7A02G549300,TRAESCS7B02G183300,TRAESCS7B02G472400,TRAESCS7D02G284900,TRAESCS7D02G535500,TRAESCS7D02G535600
GO:BP	energy reserve metabolic process	GO:0006112	5.39237e-15	14.2682	36	547	14	42199	TRAESCS1A02G419600,TRAESCS1B02G449700,TRAESCS1D02G427400,TRAESCS2A02G310300,TRAESCS2B02G327300,TRAESCS7A02G251400,TRAESCS7A02G287400,TRAESCS7A02G549200,TRAESCS7A02G549300,TRAESCS7B02G183300,TRAESCS7B02G472400,TRAESCS7D02G284900,TRAESCS7D02G535500,TRAESCS7D02G535600
GO:BP	glycogen biosynthetic process	GO:0005978	9.51268e-15	14.0217	30	547	13	42199	TRAESCS1A02G419600,TRAESCS1B02G449700,TRAESCS1D02G427400,TRAESCS2A02G310300,TRAESCS2B02G327300,TRAESCS7A02G287400,TRAESCS7A02G549200,TRAESCS7A02G549300,TRAESCS7B02G183300,TRAESCS7B02G472400,TRAESCS7D02G284900,TRAESCS7D02G535500,TRAESCS7D02G535600
GO:BP	starch metabolic process	GO:0005982	3.24095e-14	13.4893	64	547	16	42199	TRAESCS1A02G419600,TRAESCS1B02G343500,TRAESCS1B02G449700,TRAESCS1D02G332200,TRAESCS1D02G427400,TRAESCS2A02G159300,TRAESCS4A02G149300,TRAESCS7A02G070100,TRAESCS7A02G120300,TRAESCS7A02G133500,TRAESCS7A02G251400,TRAESCS7A02G287400,TRAESCS7B02G183300,TRAESCS7D02G117800,TRAESCS7D02G133100,TRAESCS7D02G284900
GO:BP	glucan biosynthetic process	GO:0009250	3.24095e-14	13.4893	216	547	25	42199	TRAESCS1A02G419600,TRAESCS1B02G343500,TRAESCS1B02G449700,TRAESCS1D02G332200,TRAESCS1D02G427400,TRAESCS2A02G310300,TRAESCS2B02G327300,TRAESCS2D02G386400,TRAESCS3A02G292700,TRAESCS3B02G327500,TRAESCS6A02G154400,TRAESCS7A02G070100,TRAESCS7A02G120300,TRAESCS7A02G133500,TRAESCS7A02G287400,TRAESCS7A02G549200,TRAESCS7A02G549300,TRAESCS7B02G048700,TRAESCS7B02G183300,TRAESCS7B02G472400,TRAESCS7D02G117800,…
GO:BP	cellular carbohydrate biosynthetic process	GO:0034637	9.20499e-14	13.036	349	547	30	42199	TRAESCS1A02G339300,TRAESCS1A02G419600,TRAESCS1B02G343500,TRAESCS1B02G351600,TRAESCS1B02G449700,TRAESCS1D02G332200,TRAESCS1D02G341100,TRAESCS1D02G427400,TRAESCS2A02G161000,TRAESCS2A02G310300,TRAESCS2B02G187000,TRAESCS2B02G327300,TRAESCS2D02G386400,TRAESCS3A02G292700,TRAESCS3B02G327500,TRAESCS6A02G154400,TRAESCS7A02G070100,TRAESCS7A02G120300,TRAESCS7A02G133500,TRAESCS7A02G287400,TRAESCS7A02G549200,…
GO:BP	starch biosynthetic process	GO:0019252	3.63991e-13	12.4389	40	547	13	42199	TRAESCS1A02G419600,TRAESCS1B02G343500,TRAESCS1B02G449700,TRAESCS1D02G332200,TRAESCS1D02G427400,TRAESCS7A02G070100,TRAESCS7A02G120300,TRAESCS7A02G133500,TRAESCS7A02G287400,TRAESCS7B02G183300,TRAESCS7D02G117800,TRAESCS7D02G133100,TRAESCS7D02G284900
GO:BP	cellular polysaccharide biosynthetic process	GO:0033692	4.27572e-12	11.369	272	547	25	42199	TRAESCS1A02G419600,TRAESCS1B02G343500,TRAESCS1B02G449700,TRAESCS1D02G332200,TRAESCS1D02G427400,TRAESCS2A02G310300,TRAESCS2B02G327300,TRAESCS2D02G386400,TRAESCS3A02G292700,TRAESCS3B02G327500,TRAESCS6A02G154400,TRAESCS7A02G070100,TRAESCS7A02G120300,TRAESCS7A02G133500,TRAESCS7A02G287400,TRAESCS7A02G549200,TRAESCS7A02G549300,TRAESCS7B02G048700,TRAESCS7B02G183300,TRAESCS7B02G472400,TRAESCS7D02G117800,…
GO:BP	carbohydrate biosynthetic process	GO:0016051	4.65701e-12	11.3319	440	547	31	42199	TRAESCS1A02G339300,TRAESCS1A02G419600,TRAESCS1B02G343500,TRAESCS1B02G351600,TRAESCS1B02G449700,TRAESCS1D02G041200,TRAESCS1D02G332200,TRAESCS1D02G341100,TRAESCS1D02G427400,TRAESCS2A02G161000,TRAESCS2A02G310300,TRAESCS2B02G187000,TRAESCS2B02G327300,TRAESCS2D02G386400,TRAESCS3A02G292700,TRAESCS3B02G327500,TRAESCS6A02G154400,TRAESCS7A02G070100,TRAESCS7A02G120300,TRAESCS7A02G133500,TRAESCS7A02G287400,…
GO:BP	polysaccharide biosynthetic process	GO:0000271	5.69766e-11	10.2443	308	547	25	42199	TRAESCS1A02G419600,TRAESCS1B02G343500,TRAESCS1B02G449700,TRAESCS1D02G332200,TRAESCS1D02G427400,TRAESCS2A02G310300,TRAESCS2B02G327300,TRAESCS2D02G386400,TRAESCS3A02G292700,TRAESCS3B02G327500,TRAESCS6A02G154400,TRAESCS7A02G070100,TRAESCS7A02G120300,TRAESCS7A02G133500,TRAESCS7A02G287400,TRAESCS7A02G549200,TRAESCS7A02G549300,TRAESCS7B02G048700,TRAESCS7B02G183300,TRAESCS7B02G472400,TRAESCS7D02G117800,…
GO:BP	cellular glucan metabolic process	GO:0006073	9.14056e-10	9.03903	445	547	28	42199	TRAESCS1A02G419600,TRAESCS1B02G343500,TRAESCS1B02G449700,TRAESCS1D02G332200,TRAESCS1D02G427400,TRAESCS2A02G159300,TRAESCS2A02G310300,TRAESCS2B02G327300,TRAESCS2D02G386400,TRAESCS3A02G292700,TRAESCS3B02G327500,TRAESCS4A02G149300,TRAESCS6A02G154400,TRAESCS7A02G070100,TRAESCS7A02G120300,TRAESCS7A02G133500,TRAESCS7A02G251400,TRAESCS7A02G287400,TRAESCS7A02G549200,TRAESCS7A02G549300,TRAESCS7B02G048700,…
GO:BP	glucan metabolic process	GO:0044042	9.14056e-10	9.03903	445	547	28	42199	TRAESCS1A02G419600,TRAESCS1B02G343500,TRAESCS1B02G449700,TRAESCS1D02G332200,TRAESCS1D02G427400,TRAESCS2A02G159300,TRAESCS2A02G310300,TRAESCS2B02G327300,TRAESCS2D02G386400,TRAESCS3A02G292700,TRAESCS3B02G327500,TRAESCS4A02G149300,TRAESCS6A02G154400,TRAESCS7A02G070100,TRAESCS7A02G120300,TRAESCS7A02G133500,TRAESCS7A02G251400,TRAESCS7A02G287400,TRAESCS7A02G549200,TRAESCS7A02G549300,TRAESCS7B02G048700,…
GO:BP	cellular carbohydrate metabolic process	GO:0044262	7.11334e-09	8.14793	704	547	34	42199	TRAESCS1A02G339300,TRAESCS1A02G419600,TRAESCS1B02G343500,TRAESCS1B02G351600,TRAESCS1B02G449700,TRAESCS1D02G332200,TRAESCS1D02G341100,TRAESCS1D02G427400,TRAESCS2A02G159300,TRAESCS2A02G161000,TRAESCS2A02G310300,TRAESCS2B02G187000,TRAESCS2B02G327300,TRAESCS2D02G386400,TRAESCS3A02G292700,TRAESCS3B02G327500,TRAESCS4A02G149300,TRAESCS4A02G263900,TRAESCS6A02G154400,TRAESCS7A02G070100,TRAESCS7A02G120300,…
GO:BP	polysaccharide metabolic process	GO:0005976	8.86401e-09	8.05237	674	547	33	42199	TRAESCS1A02G419600,TRAESCS1B02G343500,TRAESCS1B02G449700,TRAESCS1D02G332200,TRAESCS1D02G427400,TRAESCS2A02G135400,TRAESCS2A02G159300,TRAESCS2A02G310300,TRAESCS2A02G400900,TRAESCS2B02G159400,TRAESCS2B02G327300,TRAESCS2D02G386400,TRAESCS3A02G159900,TRAESCS3A02G292700,TRAESCS3B02G327500,TRAESCS3D02G167100,TRAESCS4A02G149300,TRAESCS6A02G154400,TRAESCS7A02G070100,TRAESCS7A02G120300,TRAESCS7A02G133500,…
GO:BP	cellular polysaccharide metabolic process	GO:0044264	2.13031e-08	7.67156	515	547	28	42199	TRAESCS1A02G419600,TRAESCS1B02G343500,TRAESCS1B02G449700,TRAESCS1D02G332200,TRAESCS1D02G427400,TRAESCS2A02G159300,TRAESCS2A02G310300,TRAESCS2B02G327300,TRAESCS2D02G386400,TRAESCS3A02G292700,TRAESCS3B02G327500,TRAESCS4A02G149300,TRAESCS6A02G154400,TRAESCS7A02G070100,TRAESCS7A02G120300,TRAESCS7A02G133500,TRAESCS7A02G251400,TRAESCS7A02G287400,TRAESCS7A02G549200,TRAESCS7A02G549300,TRAESCS7B02G048700,…
GO:BP	amylopectin metabolic process	GO:2000896	1.31936e-06	5.87964	8	547	5	42199	TRAESCS7A02G120300,TRAESCS7A02G251400,TRAESCS7B02G139700,TRAESCS7D02G117800,TRAESCS7D02G249500
GO:BP	amylopectin biosynthetic process	GO:0010021	1.31936e-06	5.87964	8	547	5	42199	TRAESCS7A02G120300,TRAESCS7A02G251400,TRAESCS7B02G139700,TRAESCS7D02G117800,TRAESCS7D02G249500
GO:BP	carbohydrate metabolic process	GO:0005975	1.33831e-05	4.87344	2619	547	66	42199	TRAESCS1A02G087500,TRAESCS1A02G339300,TRAESCS1A02G419600,TRAESCS1B02G094700,TRAESCS1B02G106400,TRAESCS1B02G343500,TRAESCS1B02G351600,TRAESCS1B02G449700,TRAESCS1D02G041200,TRAESCS1D02G332200,TRAESCS1D02G341100,TRAESCS1D02G427400,TRAESCS2A02G135400,TRAESCS2A02G159300,TRAESCS2A02G161000,TRAESCS2A02G310300,TRAESCS2A02G400900,TRAESCS2B02G159400,TRAESCS2B02G187000,TRAESCS2B02G327300,TRAESCS2D02G386400,…
GO:BP	gene silencing	GO:0016458	1.85041e-05	4.73273	225	547	15	42199	TRAESCS1A02G160900,TRAESCS1A02G333000,TRAESCS1A02G445500,TRAESCS2A02G252400,TRAESCS3D02G231600,TRAESCS3D02G366200,TRAESCS4A02G197000,TRAESCS4A02G281500,TRAESCS4A02G495800,TRAESCS4B02G031500,TRAESCS4D02G029200,TRAESCS6A02G223100,TRAESCS6D02G212100,TRAESCS7A02G002800,TRAESCS7D02G003300
GO:BP	gene silencing by RNA	GO:0031047	2.7814e-05	4.55574	173	547	13	42199	TRAESCS1A02G160900,TRAESCS1A02G333000,TRAESCS1A02G445500,TRAESCS2A02G252400,TRAESCS3D02G231600,TRAESCS3D02G366200,TRAESCS4A02G197000,TRAESCS4A02G281500,TRAESCS4A02G495800,TRAESCS4B02G031500,TRAESCS4D02G029200,TRAESCS7A02G002800,TRAESCS7D02G003300
GO:BP	biological regulation	GO:0065007	9.81675e-05	4.00803	8183	547	151	42199	TRAESCS1A02G043600,TRAESCS1A02G160900,TRAESCS1A02G190100,TRAESCS1A02G304400,TRAESCS1A02G333000,TRAESCS1A02G403500,TRAESCS1A02G425100,TRAESCS1A02G445500,TRAESCS1B02G085500,TRAESCS1B02G118200,TRAESCS1B02G123200,TRAESCS1B02G129400,TRAESCS1B02G173200,TRAESCS1B02G271800,TRAESCS1B02G343500,TRAESCS1B02G399000,TRAESCS1B02G433100,TRAESCS1B02G445400,TRAESCS1B02G464000,TRAESCS1D02G044200,TRAESCS1D02G047800,…
GO:BP	branched-chain amino acid biosynthetic process	GO:0009082	0.000124309	3.9055	47	547	7	42199	TRAESCS1B02G222500,TRAESCS1D02G211700,TRAESCS1D02G419800,TRAESCS2B02G609800,TRAESCS5A02G131300,TRAESCS5B02G403400,TRAESCS5D02G139800
GO:BP	energy derivation by oxidation of organic compounds	GO:0015980	0.000198136	3.70304	312	547	16	42199	TRAESCS1A02G419600,TRAESCS1B02G449700,TRAESCS1D02G427400,TRAESCS2A02G310300,TRAESCS2B02G327300,TRAESCS3D02G295200,TRAESCS5D02G420100,TRAESCS7A02G251400,TRAESCS7A02G287400,TRAESCS7A02G549200,TRAESCS7A02G549300,TRAESCS7B02G183300,TRAESCS7B02G472400,TRAESCS7D02G284900,TRAESCS7D02G535500,TRAESCS7D02G535600
GO:BP	branched-chain amino acid metabolic process	GO:0009081	0.000336219	3.47338	55	547	7	42199	TRAESCS1B02G222500,TRAESCS1D02G211700,TRAESCS1D02G419800,TRAESCS2B02G609800,TRAESCS5A02G131300,TRAESCS5B02G403400,TRAESCS5D02G139800
GO:BP	tRNA aminoacylation for protein translation	GO:0006418	0.000596733	3.22422	233	547	13	42199	TRAESCS1B02G169100,TRAESCS1D02G198800,TRAESCS3A02G111500,TRAESCS3A02G163300,TRAESCS3A02G186200,TRAESCS3D02G169600,TRAESCS3D02G190200,TRAESCS4D02G243900,TRAESCS7A02G304700,TRAESCS7A02G516000,TRAESCS7B02G205000,TRAESCS7B02G432400,TRAESCS7D02G506300
GO:BP	regulation of biological process	GO:0050789	0.000645822	3.18989	7606	547	138	42199	TRAESCS1A02G043600,TRAESCS1A02G160900,TRAESCS1A02G190100,TRAESCS1A02G304400,TRAESCS1A02G333000,TRAESCS1A02G403500,TRAESCS1A02G425100,TRAESCS1A02G445500,TRAESCS1B02G085500,TRAESCS1B02G118200,TRAESCS1B02G123200,TRAESCS1B02G129400,TRAESCS1B02G271800,TRAESCS1B02G343500,TRAESCS1B02G399000,TRAESCS1B02G433100,TRAESCS1B02G445400,TRAESCS1B02G464000,TRAESCS1D02G044200,TRAESCS1D02G047800,TRAESCS1D02G142900,…
GO:BP	amino acid activation	GO:0043038	0.000866877	3.06204	244	547	13	42199	TRAESCS1B02G169100,TRAESCS1D02G198800,TRAESCS3A02G111500,TRAESCS3A02G163300,TRAESCS3A02G186200,TRAESCS3D02G169600,TRAESCS3D02G190200,TRAESCS4D02G243900,TRAESCS7A02G304700,TRAESCS7A02G516000,TRAESCS7B02G205000,TRAESCS7B02G432400,TRAESCS7D02G506300
GO:BP	tRNA aminoacylation	GO:0043039	0.000866877	3.06204	244	547	13	42199	TRAESCS1B02G169100,TRAESCS1D02G198800,TRAESCS3A02G111500,TRAESCS3A02G163300,TRAESCS3A02G186200,TRAESCS3D02G169600,TRAESCS3D02G190200,TRAESCS4D02G243900,TRAESCS7A02G304700,TRAESCS7A02G516000,TRAESCS7B02G205000,TRAESCS7B02G432400,TRAESCS7D02G506300
GO:BP	regulation of metabolic process	GO:0019222	0.000945992	3.02411	5478	547	105	42199	TRAESCS1A02G043600,TRAESCS1A02G160900,TRAESCS1A02G190100,TRAESCS1A02G304400,TRAESCS1A02G333000,TRAESCS1A02G403500,TRAESCS1A02G425100,TRAESCS1A02G445500,TRAESCS1B02G085500,TRAESCS1B02G118200,TRAESCS1B02G129400,TRAESCS1B02G343500,TRAESCS1B02G433100,TRAESCS1B02G464000,TRAESCS1D02G044200,TRAESCS1D02G142900,TRAESCS1D02G303900,TRAESCS1D02G332200,TRAESCS1D02G411400,TRAESCS1D02G434100,TRAESCS2A02G044800,…
GO:BP	mannose metabolic process	GO:0006013	0.000967294	3.01444	14	547	4	42199	TRAESCS1A02G087500,TRAESCS1B02G106400,TRAESCS7A02G236900,TRAESCS7D02G199200
GO:BP	starch catabolic process	GO:0005983	0.0012634	2.89846	15	547	4	42199	TRAESCS2A02G159300,TRAESCS7A02G133500,TRAESCS7A02G251400,TRAESCS7D02G133100
GO:BP	regulation of gene expression	GO:0010468	0.00224098	2.64956	4889	547	94	42199	TRAESCS1A02G043600,TRAESCS1A02G160900,TRAESCS1A02G190100,TRAESCS1A02G304400,TRAESCS1A02G333000,TRAESCS1A02G403500,TRAESCS1A02G445500,TRAESCS1B02G085500,TRAESCS1B02G129400,TRAESCS1B02G343500,TRAESCS1B02G433100,TRAESCS1B02G464000,TRAESCS1D02G044200,TRAESCS1D02G142900,TRAESCS1D02G303900,TRAESCS1D02G332200,TRAESCS1D02G411400,TRAESCS2A02G044800,TRAESCS2A02G189700,TRAESCS2A02G252400,TRAESCS2A02G292700,…
GO:BP	cellular amino acid metabolic process	GO:0006520	0.00254122	2.59496	1064	547	30	42199	TRAESCS1B02G169100,TRAESCS1B02G222500,TRAESCS1D02G198800,TRAESCS1D02G211700,TRAESCS1D02G419800,TRAESCS2B02G345400,TRAESCS2B02G609800,TRAESCS2D02G196900,TRAESCS3A02G111500,TRAESCS3A02G163300,TRAESCS3A02G186200,TRAESCS3A02G305400,TRAESCS3D02G169600,TRAESCS3D02G190200,TRAESCS4A02G089800,TRAESCS4D02G243900,TRAESCS4D02G327300,TRAESCS5A02G131300,TRAESCS5A02G177400,TRAESCS5A02G501900,TRAESCS5B02G403400,…
GO:BP	regulation of macromolecule metabolic process	GO:0060255	0.00292619	2.5337	5326	547	100	42199	TRAESCS1A02G043600,TRAESCS1A02G160900,TRAESCS1A02G190100,TRAESCS1A02G304400,TRAESCS1A02G333000,TRAESCS1A02G403500,TRAESCS1A02G445500,TRAESCS1B02G085500,TRAESCS1B02G129400,TRAESCS1B02G343500,TRAESCS1B02G433100,TRAESCS1B02G464000,TRAESCS1D02G044200,TRAESCS1D02G142900,TRAESCS1D02G303900,TRAESCS1D02G332200,TRAESCS1D02G411400,TRAESCS2A02G044800,TRAESCS2A02G189700,TRAESCS2A02G252400,TRAESCS2A02G292700,…
GO:BP	negative regulation of gene expression	GO:0010629	0.00359577	2.44421	637	547	21	42199	TRAESCS1A02G160900,TRAESCS1A02G333000,TRAESCS1A02G445500,TRAESCS2A02G252400,TRAESCS2B02G358800,TRAESCS2D02G090300,TRAESCS2D02G295300,TRAESCS3B02G180800,TRAESCS3D02G231600,TRAESCS3D02G366200,TRAESCS4A02G197000,TRAESCS4A02G281500,TRAESCS4A02G495800,TRAESCS4B02G031500,TRAESCS4D02G029200,TRAESCS6A02G223100,TRAESCS6A02G227900,TRAESCS6B02G253900,TRAESCS6D02G212100,TRAESCS7A02G002800,TRAESCS7D02G003300
GO:BP	mRNA methylation	GO:0080009	0.00369479	2.43241	8	547	3	42199	TRAESCS6A02G254900,TRAESCS6B02G270600,TRAESCS6D02G236200
GO:BP	isoleucyl-tRNA aminoacylation	GO:0006428	0.00506656	2.29529	9	547	3	42199	TRAESCS7A02G516000,TRAESCS7B02G432400,TRAESCS7D02G506300
GO:BP	leucine biosynthetic process	GO:0009098	0.00506656	2.29529	9	547	3	42199	TRAESCS2B02G609800,TRAESCS5A02G131300,TRAESCS5D02G139800
GO:BP	extensin metabolic process	GO:0010409	0.00506656	2.29529	2	547	2	42199	TRAESCS4A02G013700,TRAESCS4D02G289100
GO:BP	positive regulation of ubiquitin-protein transferase activity	GO:0051443	0.00557155	2.25402	23	547	4	42199	TRAESCS3A02G527600,TRAESCS3B02G595600,TRAESCS6B02G296200,TRAESCS7D02G282200
GO:BP	positive regulation of protein ubiquitination	GO:0031398	0.00557155	2.25402	23	547	4	42199	TRAESCS3A02G527600,TRAESCS3B02G595600,TRAESCS6B02G296200,TRAESCS7D02G282200
GO:BP	positive regulation of protein modification by small protein conjugation or removal	GO:1903322	0.00557155	2.25402	23	547	4	42199	TRAESCS3A02G527600,TRAESCS3B02G595600,TRAESCS6B02G296200,TRAESCS7D02G282200
GO:BP	cellular process	GO:0009987	0.00608385	2.21582	27978	547	401	42199	TRAESCS1A02G043600,TRAESCS1A02G114900,TRAESCS1A02G137000,TRAESCS1A02G160900,TRAESCS1A02G190100,TRAESCS1A02G233200,TRAESCS1A02G304400,TRAESCS1A02G333000,TRAESCS1A02G339300,TRAESCS1A02G402400,TRAESCS1A02G403500,TRAESCS1A02G419600,TRAESCS1A02G425100,TRAESCS1A02G445500,TRAESCS1B02G085500,TRAESCS1B02G094700,TRAESCS1B02G118200,TRAESCS1B02G123200,TRAESCS1B02G129400,TRAESCS1B02G134800,TRAESCS1B02G154400,…
GO:BP	vesicle fusion with Golgi apparatus	GO:0048280	0.00865217	2.06287	11	547	3	42199	TRAESCS5A02G094300,TRAESCS5B02G100400,TRAESCS5D02G106600
GO:BP	plasmodesma organization	GO:0009663	0.0119615	1.92221	3	547	2	42199	TRAESCS6A02G234000,TRAESCS6B02G262800
GO:BP	regulation of starch biosynthetic process	GO:0010581	0.0119615	1.92221	3	547	2	42199	TRAESCS1B02G343500,TRAESCS1D02G332200
GO:BP	circumnutation	GO:0010031	0.0119615	1.92221	3	547	2	42199	TRAESCS6A02G227900,TRAESCS6B02G253900
GO:BP	multicellular organismal movement	GO:0050879	0.0119615	1.92221	3	547	2	42199	TRAESCS6A02G227900,TRAESCS6B02G253900
GO:BP	regulation of ubiquitin-protein transferase activity	GO:0051438	0.0120449	1.9192	29	547	4	42199	TRAESCS3A02G527600,TRAESCS3B02G595600,TRAESCS6B02G296200,TRAESCS7D02G282200
GO:BP	regulation of cellular process	GO:0050794	0.0127834	1.89335	6983	547	120	42199	TRAESCS1A02G043600,TRAESCS1A02G190100,TRAESCS1A02G304400,TRAESCS1A02G403500,TRAESCS1A02G425100,TRAESCS1B02G085500,TRAESCS1B02G118200,TRAESCS1B02G123200,TRAESCS1B02G129400,TRAESCS1B02G271800,TRAESCS1B02G343500,TRAESCS1B02G399000,TRAESCS1B02G433100,TRAESCS1B02G445400,TRAESCS1B02G464000,TRAESCS1D02G044200,TRAESCS1D02G047800,TRAESCS1D02G142900,TRAESCS1D02G303900,TRAESCS1D02G332200,TRAESCS1D02G385200,…
GO:BP	carbohydrate homeostasis	GO:0033500	0.0127834	1.89335	30	547	4	42199	TRAESCS2D02G155200,TRAESCS3A02G480900,TRAESCS3B02G525400,TRAESCS3D02G475600
GO:BP	positive regulation of transferase activity	GO:0051347	0.0127834	1.89335	52	547	5	42199	TRAESCS3A02G527600,TRAESCS3B02G595600,TRAESCS6B02G296200,TRAESCS7A02G066300,TRAESCS7D02G282200
GO:BP	glucose homeostasis	GO:0042593	0.0127834	1.89335	30	547	4	42199	TRAESCS2D02G155200,TRAESCS3A02G480900,TRAESCS3B02G525400,TRAESCS3D02G475600
GO:BP	regulation of protein modification by small protein conjugation or removal	GO:1903320	0.0136794	1.86393	31	547	4	42199	TRAESCS3A02G527600,TRAESCS3B02G595600,TRAESCS6B02G296200,TRAESCS7D02G282200
GO:BP	regulation of protein ubiquitination	GO:0031396	0.0136794	1.86393	31	547	4	42199	TRAESCS3A02G527600,TRAESCS3B02G595600,TRAESCS6B02G296200,TRAESCS7D02G282200
GO:BP	negative regulation of metabolic process	GO:0009892	0.0136794	1.86393	885	547	24	42199	TRAESCS1A02G160900,TRAESCS1A02G333000,TRAESCS1A02G445500,TRAESCS2A02G252400,TRAESCS2B02G358800,TRAESCS2D02G090300,TRAESCS2D02G155200,TRAESCS2D02G295300,TRAESCS3A02G154400,TRAESCS3B02G180800,TRAESCS3D02G231600,TRAESCS3D02G366200,TRAESCS4A02G197000,TRAESCS4A02G281500,TRAESCS4A02G495800,TRAESCS4B02G031500,TRAESCS4D02G029200,TRAESCS6A02G223100,TRAESCS6A02G227900,TRAESCS6B02G253900,TRAESCS6D02G212100,…
GO:BP	positive regulation of protein modification process	GO:0031401	0.0155332	1.80874	56	547	5	42199	TRAESCS3A02G527600,TRAESCS3B02G595600,TRAESCS6B02G296200,TRAESCS7A02G066300,TRAESCS7D02G282200
GO:BP	macromolecule metabolic process	GO:0043170	0.0155332	1.80874	20037	547	297	42199	TRAESCS1A02G043600,TRAESCS1A02G114900,TRAESCS1A02G137000,TRAESCS1A02G160900,TRAESCS1A02G190100,TRAESCS1A02G233200,TRAESCS1A02G304400,TRAESCS1A02G333000,TRAESCS1A02G402400,TRAESCS1A02G403500,TRAESCS1A02G419600,TRAESCS1A02G445500,TRAESCS1B02G085500,TRAESCS1B02G129400,TRAESCS1B02G134800,TRAESCS1B02G154400,TRAESCS1B02G155600,TRAESCS1B02G169100,TRAESCS1B02G200200,TRAESCS1B02G256600,TRAESCS1B02G294900,…
GO:BP	trehalose biosynthetic process	GO:0005992	0.0155332	1.80874	56	547	5	42199	TRAESCS1A02G339300,TRAESCS1B02G351600,TRAESCS1D02G341100,TRAESCS2A02G161000,TRAESCS2B02G187000
GO:BP	RNA metabolic process	GO:0016070	0.0165783	1.78046	6571	547	113	42199	TRAESCS1A02G043600,TRAESCS1A02G137000,TRAESCS1A02G160900,TRAESCS1A02G190100,TRAESCS1A02G304400,TRAESCS1A02G333000,TRAESCS1A02G403500,TRAESCS1B02G085500,TRAESCS1B02G129400,TRAESCS1B02G155600,TRAESCS1B02G169100,TRAESCS1B02G343500,TRAESCS1B02G433100,TRAESCS1B02G464000,TRAESCS1D02G044200,TRAESCS1D02G132500,TRAESCS1D02G142900,TRAESCS1D02G158000,TRAESCS1D02G198800,TRAESCS1D02G303900,TRAESCS1D02G332200,…
GO:BP	macromolecule biosynthetic process	GO:0009059	0.0167989	1.77472	7756	547	130	42199	TRAESCS1A02G043600,TRAESCS1A02G190100,TRAESCS1A02G304400,TRAESCS1A02G403500,TRAESCS1A02G419600,TRAESCS1B02G085500,TRAESCS1B02G129400,TRAESCS1B02G169100,TRAESCS1B02G298100,TRAESCS1B02G343500,TRAESCS1B02G433100,TRAESCS1B02G449700,TRAESCS1B02G464000,TRAESCS1D02G044200,TRAESCS1D02G142900,TRAESCS1D02G198800,TRAESCS1D02G303900,TRAESCS1D02G332200,TRAESCS1D02G411400,TRAESCS1D02G427400,TRAESCS2A02G044800,…
GO:BP	chloroplast-nucleus signaling pathway	GO:0010019	0.0183617	1.73609	4	547	2	42199	TRAESCS5B02G405700,TRAESCS5D02G411100
GO:BP	trehalose metabolic process	GO:0005991	0.0184696	1.73354	59	547	5	42199	TRAESCS1A02G339300,TRAESCS1B02G351600,TRAESCS1D02G341100,TRAESCS2A02G161000,TRAESCS2B02G187000
GO:BP	leucine metabolic process	GO:0006551	0.0192371	1.71586	16	547	3	42199	TRAESCS2B02G609800,TRAESCS5A02G131300,TRAESCS5D02G139800
GO:BP	negative regulation of biological process	GO:0048519	0.0198171	1.70296	1142	547	28	42199	TRAESCS1A02G160900,TRAESCS1A02G333000,TRAESCS1A02G425100,TRAESCS1A02G445500,TRAESCS1D02G434100,TRAESCS2A02G104500,TRAESCS2A02G252400,TRAESCS2B02G358800,TRAESCS2D02G090300,TRAESCS2D02G155200,TRAESCS2D02G295300,TRAESCS3A02G154400,TRAESCS3B02G180800,TRAESCS3D02G231600,TRAESCS3D02G366200,TRAESCS4A02G197000,TRAESCS4A02G281500,TRAESCS4A02G495800,TRAESCS4B02G031500,TRAESCS4D02G029200,TRAESCS6A02G223100,…
GO:BP	nucleic acid metabolic process	GO:0090304	0.0237141	1.62499	7351	547	123	42199	TRAESCS1A02G043600,TRAESCS1A02G137000,TRAESCS1A02G160900,TRAESCS1A02G190100,TRAESCS1A02G304400,TRAESCS1A02G333000,TRAESCS1A02G403500,TRAESCS1B02G085500,TRAESCS1B02G129400,TRAESCS1B02G155600,TRAESCS1B02G169100,TRAESCS1B02G298100,TRAESCS1B02G343500,TRAESCS1B02G433100,TRAESCS1B02G464000,TRAESCS1D02G044200,TRAESCS1D02G132500,TRAESCS1D02G142900,TRAESCS1D02G158000,TRAESCS1D02G198800,TRAESCS1D02G303900,…
GO:BP	cell junction organization	GO:0034330	0.027262	1.56444	5	547	2	42199	TRAESCS6A02G234000,TRAESCS6B02G262800
GO:BP	cell-cell junction organization	GO:0045216	0.027262	1.56444	5	547	2	42199	TRAESCS6A02G234000,TRAESCS6B02G262800
GO:BP	regulation of starch metabolic process	GO:2000904	0.027262	1.56444	5	547	2	42199	TRAESCS1B02G343500,TRAESCS1D02G332200
GO:BP	(1->3)-beta-D-glucan biosynthetic process	GO:0006075	0.0281895	1.54991	40	547	4	42199	TRAESCS3A02G292700,TRAESCS3B02G327500,TRAESCS6A02G154400,TRAESCS7B02G048700
GO:BP	(1->3)-beta-D-glucan metabolic process	GO:0006074	0.0281895	1.54991	40	547	4	42199	TRAESCS3A02G292700,TRAESCS3B02G327500,TRAESCS6A02G154400,TRAESCS7B02G048700
GO:BP	organelle fusion	GO:0048284	0.0281895	1.54991	40	547	4	42199	TRAESCS1B02G094700,TRAESCS5A02G094300,TRAESCS5B02G100400,TRAESCS5D02G106600
GO:BP	nucleobase-containing compound metabolic process	GO:0006139	0.0288802	1.5394	8333	547	136	42199	TRAESCS1A02G043600,TRAESCS1A02G137000,TRAESCS1A02G160900,TRAESCS1A02G190100,TRAESCS1A02G304400,TRAESCS1A02G333000,TRAESCS1A02G403500,TRAESCS1B02G085500,TRAESCS1B02G129400,TRAESCS1B02G155600,TRAESCS1B02G169100,TRAESCS1B02G298100,TRAESCS1B02G343500,TRAESCS1B02G433100,TRAESCS1B02G464000,TRAESCS1D02G041200,TRAESCS1D02G044200,TRAESCS1D02G132500,TRAESCS1D02G142900,TRAESCS1D02G158000,TRAESCS1D02G198800,…
GO:BP	phosphorelay signal transduction system	GO:0000160	0.0288802	1.5394	297	547	11	42199	TRAESCS4B02G006500,TRAESCS4B02G178900,TRAESCS6A02G227900,TRAESCS6B02G253900,TRAESCS6B02G408800,TRAESCS6D02G021700,TRAESCS7A02G146400,TRAESCS7B02G461400,TRAESCS7D02G012700,TRAESCS7D02G525900,TRAESCSU02G241200
GO:BP	cellular macromolecule biosynthetic process	GO:0034645	0.0288802	1.5394	7697	547	127	42199	TRAESCS1A02G043600,TRAESCS1A02G190100,TRAESCS1A02G304400,TRAESCS1A02G403500,TRAESCS1A02G419600,TRAESCS1B02G085500,TRAESCS1B02G129400,TRAESCS1B02G169100,TRAESCS1B02G298100,TRAESCS1B02G343500,TRAESCS1B02G433100,TRAESCS1B02G449700,TRAESCS1B02G464000,TRAESCS1D02G044200,TRAESCS1D02G142900,TRAESCS1D02G198800,TRAESCS1D02G303900,TRAESCS1D02G332200,TRAESCS1D02G411400,TRAESCS1D02G427400,TRAESCS2A02G044800,…
GO:BP	cellular amino acid biosynthetic process	GO:0008652	0.030082	1.52169	391	547	13	42199	TRAESCS1B02G222500,TRAESCS1D02G211700,TRAESCS1D02G419800,TRAESCS2B02G609800,TRAESCS2D02G196900,TRAESCS4A02G089800,TRAESCS4D02G327300,TRAESCS5A02G131300,TRAESCS5A02G177400,TRAESCS5A02G501900,TRAESCS5B02G403400,TRAESCS5D02G139800,TRAESCS6B02G302500
GO:BP	negative regulation of macromolecule metabolic process	GO:0010605	0.0308529	1.5107	856	547	22	42199	TRAESCS1A02G160900,TRAESCS1A02G333000,TRAESCS1A02G445500,TRAESCS2A02G252400,TRAESCS2B02G358800,TRAESCS2D02G090300,TRAESCS2D02G295300,TRAESCS3A02G154400,TRAESCS3B02G180800,TRAESCS3D02G231600,TRAESCS3D02G366200,TRAESCS4A02G197000,TRAESCS4A02G281500,TRAESCS4A02G495800,TRAESCS4B02G031500,TRAESCS4D02G029200,TRAESCS6A02G223100,TRAESCS6A02G227900,TRAESCS6B02G253900,TRAESCS6D02G212100,TRAESCS7A02G002800,…
GO:BP	heterocycle metabolic process	GO:0046483	0.0308529	1.5107	8925	547	144	42199	TRAESCS1A02G043600,TRAESCS1A02G137000,TRAESCS1A02G160900,TRAESCS1A02G190100,TRAESCS1A02G304400,TRAESCS1A02G333000,TRAESCS1A02G403500,TRAESCS1B02G085500,TRAESCS1B02G129400,TRAESCS1B02G155600,TRAESCS1B02G169100,TRAESCS1B02G173200,TRAESCS1B02G298100,TRAESCS1B02G343500,TRAESCS1B02G433100,TRAESCS1B02G464000,TRAESCS1D02G041200,TRAESCS1D02G044200,TRAESCS1D02G132500,TRAESCS1D02G142900,TRAESCS1D02G158000,…
GO:BP	imidazole-containing compound metabolic process	GO:0052803	0.0314314	1.50264	21	547	3	42199	TRAESCS4D02G327300,TRAESCS5A02G501900,TRAESCS6B02G302500
GO:BP	cell wall hydroxyproline-rich glycoprotein metabolic process	GO:0010404	0.0314314	1.50264	6	547	2	42199	TRAESCS4A02G013700,TRAESCS4D02G289100
GO:BP	regulation of cation transmembrane transport	GO:1904062	0.0314314	1.50264	6	547	2	42199	TRAESCS5B02G185200,TRAESCS5D02G192100
GO:BP	positive regulation of ubiquitin protein ligase activity	GO:1904668	0.0314314	1.50264	21	547	3	42199	TRAESCS3A02G527600,TRAESCS3B02G595600,TRAESCS6B02G296200
GO:BP	cell wall proteoglycan metabolic process	GO:0010384	0.0314314	1.50264	6	547	2	42199	TRAESCS4A02G013700,TRAESCS4D02G289100
GO:BP	histidine biosynthetic process	GO:0000105	0.0314314	1.50264	21	547	3	42199	TRAESCS4D02G327300,TRAESCS5A02G501900,TRAESCS6B02G302500
GO:BP	regulation of polysaccharide biosynthetic process	GO:0032885	0.0314314	1.50264	6	547	2	42199	TRAESCS1B02G343500,TRAESCS1D02G332200
GO:BP	regulation of proton transport	GO:0010155	0.0314314	1.50264	6	547	2	42199	TRAESCS5B02G185200,TRAESCS5D02G192100
GO:BP	regulation of glucan biosynthetic process	GO:0010962	0.0314314	1.50264	6	547	2	42199	TRAESCS1B02G343500,TRAESCS1D02G332200
GO:BP	proteoglycan metabolic process	GO:0006029	0.0314314	1.50264	6	547	2	42199	TRAESCS4A02G013700,TRAESCS4D02G289100
GO:BP	histidine metabolic process	GO:0006547	0.0314314	1.50264	21	547	3	42199	TRAESCS4D02G327300,TRAESCS5A02G501900,TRAESCS6B02G302500
GO:BP	disaccharide biosynthetic process	GO:0046351	0.0314973	1.50173	72	547	5	42199	TRAESCS1A02G339300,TRAESCS1B02G351600,TRAESCS1D02G341100,TRAESCS2A02G161000,TRAESCS2B02G187000
GO:BP	oxoacid metabolic process	GO:0043436	0.0352666	1.45264	2001	547	41	42199	TRAESCS1A02G425100,TRAESCS1B02G169100,TRAESCS1B02G222500,TRAESCS1D02G041200,TRAESCS1D02G198800,TRAESCS1D02G211700,TRAESCS1D02G419800,TRAESCS1D02G434100,TRAESCS2B02G192900,TRAESCS2B02G345400,TRAESCS2B02G609800,TRAESCS2D02G196900,TRAESCS3A02G111500,TRAESCS3A02G163300,TRAESCS3A02G186200,TRAESCS3A02G305400,TRAESCS3A02G480900,TRAESCS3B02G525400,TRAESCS3D02G169600,TRAESCS3D02G190200,TRAESCS3D02G475600,…
GO:BP	microtubule-based process	GO:0007017	0.0352666	1.45264	407	547	13	42199	TRAESCS1B02G118200,TRAESCS1B02G123200,TRAESCS1D02G047800,TRAESCS2A02G305500,TRAESCS2B02G229500,TRAESCS2B02G409900,TRAESCS3A02G169800,TRAESCS5A02G069800,TRAESCS6B02G365300,TRAESCS7A02G066300,TRAESCS7B02G304900,TRAESCS7D02G313500,TRAESCS7D02G399400
GO:BP	organic substance metabolic process	GO:0071704	0.0352666	1.45264	26121	547	370	42199	TRAESCS1A02G043600,TRAESCS1A02G087500,TRAESCS1A02G114900,TRAESCS1A02G137000,TRAESCS1A02G160900,TRAESCS1A02G190100,TRAESCS1A02G233200,TRAESCS1A02G304400,TRAESCS1A02G333000,TRAESCS1A02G339300,TRAESCS1A02G402400,TRAESCS1A02G403500,TRAESCS1A02G419600,TRAESCS1A02G425100,TRAESCS1A02G445500,TRAESCS1B02G085500,TRAESCS1B02G094700,TRAESCS1B02G106400,TRAESCS1B02G129400,TRAESCS1B02G134800,TRAESCS1B02G154400,…
GO:BP	vesicle fusion	GO:0006906	0.0375271	1.42565	23	547	3	42199	TRAESCS5A02G094300,TRAESCS5B02G100400,TRAESCS5D02G106600
GO:BP	mRNA modification	GO:0016556	0.0375271	1.42565	23	547	3	42199	TRAESCS6A02G254900,TRAESCS6B02G270600,TRAESCS6D02G236200
GO:BP	organic acid metabolic process	GO:0006082	0.0375271	1.42565	2011	547	41	42199	TRAESCS1A02G425100,TRAESCS1B02G169100,TRAESCS1B02G222500,TRAESCS1D02G041200,TRAESCS1D02G198800,TRAESCS1D02G211700,TRAESCS1D02G419800,TRAESCS1D02G434100,TRAESCS2B02G192900,TRAESCS2B02G345400,TRAESCS2B02G609800,TRAESCS2D02G196900,TRAESCS3A02G111500,TRAESCS3A02G163300,TRAESCS3A02G186200,TRAESCS3A02G305400,TRAESCS3A02G480900,TRAESCS3B02G525400,TRAESCS3D02G169600,TRAESCS3D02G190200,TRAESCS3D02G475600,…
GO:BP	coenzyme A metabolic process	GO:0015936	0.0375271	1.42565	23	547	3	42199	TRAESCS3A02G169900,TRAESCS5D02G327300,TRAESCS6A02G277800
GO:BP	vesicle docking	GO:0048278	0.0376425	1.42432	47	547	4	42199	TRAESCS4A02G025100,TRAESCS4D02G277500,TRAESCS5A02G106300,TRAESCS5B02G111300
GO:BP	alpha-amino acid biosynthetic process	GO:1901607	0.0446586	1.35009	327	547	11	42199	TRAESCS1D02G419800,TRAESCS2B02G609800,TRAESCS2D02G196900,TRAESCS4A02G089800,TRAESCS4D02G327300,TRAESCS5A02G131300,TRAESCS5A02G177400,TRAESCS5A02G501900,TRAESCS5B02G403400,TRAESCS5D02G139800,TRAESCS6B02G302500
GO:BP	carboxylic acid metabolic process	GO:0019752	0.0446586	1.35009	1976	547	40	42199	TRAESCS1A02G425100,TRAESCS1B02G169100,TRAESCS1B02G222500,TRAESCS1D02G041200,TRAESCS1D02G198800,TRAESCS1D02G211700,TRAESCS1D02G419800,TRAESCS1D02G434100,TRAESCS2B02G192900,TRAESCS2B02G345400,TRAESCS2B02G609800,TRAESCS2D02G196900,TRAESCS3A02G111500,TRAESCS3A02G163300,TRAESCS3A02G186200,TRAESCS3A02G305400,TRAESCS3A02G480900,TRAESCS3B02G525400,TRAESCS3D02G169600,TRAESCS3D02G190200,TRAESCS3D02G475600,…
GO:BP	organic substance biosynthetic process	GO:1901576	0.0446586	1.35009	10222	547	160	42199	TRAESCS1A02G043600,TRAESCS1A02G190100,TRAESCS1A02G304400,TRAESCS1A02G339300,TRAESCS1A02G403500,TRAESCS1A02G419600,TRAESCS1B02G085500,TRAESCS1B02G129400,TRAESCS1B02G169100,TRAESCS1B02G222500,TRAESCS1B02G298100,TRAESCS1B02G343500,TRAESCS1B02G351600,TRAESCS1B02G433100,TRAESCS1B02G449700,TRAESCS1B02G464000,TRAESCS1D02G041200,TRAESCS1D02G044200,TRAESCS1D02G142900,TRAESCS1D02G198800,TRAESCS1D02G211700,…
GO:BP	organelle membrane fusion	GO:0090174	0.0450259	1.34654	25	547	3	42199	TRAESCS5A02G094300,TRAESCS5B02G100400,TRAESCS5D02G106600
GO:BP	cellular biosynthetic process	GO:0044249	0.0450259	1.34654	10087	547	158	42199	TRAESCS1A02G043600,TRAESCS1A02G190100,TRAESCS1A02G304400,TRAESCS1A02G339300,TRAESCS1A02G403500,TRAESCS1A02G419600,TRAESCS1B02G085500,TRAESCS1B02G129400,TRAESCS1B02G169100,TRAESCS1B02G173200,TRAESCS1B02G222500,TRAESCS1B02G298100,TRAESCS1B02G343500,TRAESCS1B02G351600,TRAESCS1B02G433100,TRAESCS1B02G449700,TRAESCS1B02G464000,TRAESCS1D02G044200,TRAESCS1D02G142900,TRAESCS1D02G198800,TRAESCS1D02G211700,…
GO:BP	cellular aromatic compound metabolic process	GO:0006725	0.0469706	1.32817	9091	547	144	42199	TRAESCS1A02G043600,TRAESCS1A02G137000,TRAESCS1A02G160900,TRAESCS1A02G190100,TRAESCS1A02G304400,TRAESCS1A02G333000,TRAESCS1A02G403500,TRAESCS1B02G085500,TRAESCS1B02G129400,TRAESCS1B02G155600,TRAESCS1B02G169100,TRAESCS1B02G173200,TRAESCS1B02G298100,TRAESCS1B02G343500,TRAESCS1B02G433100,TRAESCS1B02G464000,TRAESCS1D02G041200,TRAESCS1D02G044200,TRAESCS1D02G132500,TRAESCS1D02G142900,TRAESCS1D02G158000,…
GO:BP	shikimate metabolic process	GO:0019632	0.0484217	1.31496	8	547	2	42199	TRAESCS5B02G102400,TRAESCS5D02G109200
GO:BP	regulation of polysaccharide metabolic process	GO:0032881	0.0484217	1.31496	8	547	2	42199	TRAESCS1B02G343500,TRAESCS1D02G332200
GO:BP	biosynthetic process	GO:0009058	0.0487447	1.31207	10699	547	166	42199	TRAESCS1A02G043600,TRAESCS1A02G190100,TRAESCS1A02G304400,TRAESCS1A02G339300,TRAESCS1A02G403500,TRAESCS1A02G419600,TRAESCS1B02G085500,TRAESCS1B02G129400,TRAESCS1B02G169100,TRAESCS1B02G173200,TRAESCS1B02G222500,TRAESCS1B02G298100,TRAESCS1B02G343500,TRAESCS1B02G351600,TRAESCS1B02G433100,TRAESCS1B02G449700,TRAESCS1B02G464000,TRAESCS1D02G041200,TRAESCS1D02G044200,TRAESCS1D02G142900,TRAESCS1D02G198800,…
GO:BP	hexose metabolic process	GO:0019318	0.0490008	1.3098	242	547	9	42199	TRAESCS1A02G087500,TRAESCS1B02G094700,TRAESCS1B02G106400,TRAESCS1D02G041200,TRAESCS2A02G159300,TRAESCS3A02G365800,TRAESCS3D02G358900,TRAESCS7A02G236900,TRAESCS7D02G199200
GO:CC	intracellular	GO:0005622	2.7556e-10	9.55978	16172	393	262	32923	TRAESCS1A02G004500,TRAESCS1A02G043600,TRAESCS1A02G137000,TRAESCS1A02G158800,TRAESCS1A02G165700,TRAESCS1A02G190100,TRAESCS1A02G304400,TRAESCS1A02G402400,TRAESCS1A02G419600,TRAESCS1A02G425100,TRAESCS1B02G094700,TRAESCS1B02G118200,TRAESCS1B02G123200,TRAESCS1B02G155600,TRAESCS1B02G169100,TRAESCS1B02G173200,TRAESCS1B02G200200,TRAESCS1B02G224200,TRAESCS1B02G233500,TRAESCS1B02G257500,TRAESCS1B02G271800,…
GO:CC	membrane-bounded organelle	GO:0043227	4.60431e-09	8.33684	11792	393	204	32923	TRAESCS1A02G004500,TRAESCS1A02G043600,TRAESCS1A02G137000,TRAESCS1A02G158800,TRAESCS1A02G165700,TRAESCS1A02G190100,TRAESCS1A02G233200,TRAESCS1A02G304400,TRAESCS1A02G419600,TRAESCS1A02G425100,TRAESCS1B02G094700,TRAESCS1B02G123200,TRAESCS1B02G155600,TRAESCS1B02G173200,TRAESCS1B02G224200,TRAESCS1B02G257500,TRAESCS1B02G343500,TRAESCS1B02G449700,TRAESCS1B02G464000,TRAESCS1D02G044200,TRAESCS1D02G142900,…
GO:CC	intracellular membrane-bounded organelle	GO:0043231	9.95115e-09	8.00213	11380	393	197	32923	TRAESCS1A02G004500,TRAESCS1A02G043600,TRAESCS1A02G137000,TRAESCS1A02G158800,TRAESCS1A02G165700,TRAESCS1A02G190100,TRAESCS1A02G304400,TRAESCS1A02G419600,TRAESCS1A02G425100,TRAESCS1B02G094700,TRAESCS1B02G123200,TRAESCS1B02G155600,TRAESCS1B02G173200,TRAESCS1B02G224200,TRAESCS1B02G257500,TRAESCS1B02G343500,TRAESCS1B02G449700,TRAESCS1B02G464000,TRAESCS1D02G044200,TRAESCS1D02G142900,TRAESCS1D02G281000,…
GO:CC	nucleus	GO:0005634	3.87398e-08	7.41184	6945	393	135	32923	TRAESCS1A02G004500,TRAESCS1A02G043600,TRAESCS1A02G137000,TRAESCS1A02G190100,TRAESCS1A02G304400,TRAESCS1B02G155600,TRAESCS1B02G173200,TRAESCS1B02G343500,TRAESCS1B02G464000,TRAESCS1D02G044200,TRAESCS1D02G142900,TRAESCS1D02G303900,TRAESCS1D02G332200,TRAESCS1D02G366800,TRAESCS1D02G383400,TRAESCS2A02G044800,TRAESCS2A02G104500,TRAESCS2A02G189700,TRAESCS2A02G251900,TRAESCS2A02G270000,TRAESCS2A02G292700,…
GO:CC	organelle	GO:0043226	1.76857e-06	5.75238	13402	393	213	32923	TRAESCS1A02G004500,TRAESCS1A02G043600,TRAESCS1A02G137000,TRAESCS1A02G158800,TRAESCS1A02G165700,TRAESCS1A02G190100,TRAESCS1A02G233200,TRAESCS1A02G304400,TRAESCS1A02G419600,TRAESCS1A02G425100,TRAESCS1B02G094700,TRAESCS1B02G118200,TRAESCS1B02G123200,TRAESCS1B02G155600,TRAESCS1B02G173200,TRAESCS1B02G224200,TRAESCS1B02G257500,TRAESCS1B02G343500,TRAESCS1B02G449700,TRAESCS1B02G464000,TRAESCS1D02G044200,…
GO:CC	intracellular organelle	GO:0043229	4.46345e-06	5.35033	13158	393	208	32923	TRAESCS1A02G004500,TRAESCS1A02G043600,TRAESCS1A02G137000,TRAESCS1A02G158800,TRAESCS1A02G165700,TRAESCS1A02G190100,TRAESCS1A02G304400,TRAESCS1A02G419600,TRAESCS1A02G425100,TRAESCS1B02G094700,TRAESCS1B02G118200,TRAESCS1B02G123200,TRAESCS1B02G155600,TRAESCS1B02G173200,TRAESCS1B02G224200,TRAESCS1B02G257500,TRAESCS1B02G343500,TRAESCS1B02G449700,TRAESCS1B02G464000,TRAESCS1D02G044200,TRAESCS1D02G142900,…
GO:CC	amyloplast	GO:0009501	5.65702e-06	5.24741	22	393	6	32923	TRAESCS1D02G427400,TRAESCS7A02G070100,TRAESCS7A02G120300,TRAESCS7B02G183300,TRAESCS7D02G117800,TRAESCS7D02G284900
GO:CC	isoamylase complex	GO:0043033	4.20148e-05	4.3766	3	393	3	32923	TRAESCS7A02G251400,TRAESCS7B02G139700,TRAESCS7D02G249500
GO:CC	chloroplast isoamylase complex	GO:0010368	4.20148e-05	4.3766	3	393	3	32923	TRAESCS7A02G251400,TRAESCS7B02G139700,TRAESCS7D02G249500
GO:CC	RNAi effector complex	GO:0031332	0.000136281	3.86556	4	393	3	32923	TRAESCS4A02G281500,TRAESCS4B02G031500,TRAESCS4D02G029200
GO:CC	RISC complex	GO:0016442	0.000136281	3.86556	4	393	3	32923	TRAESCS4A02G281500,TRAESCS4B02G031500,TRAESCS4D02G029200
GO:CC	CCR4-NOT core complex	GO:0030015	0.000286784	3.54245	27	393	5	32923	TRAESCS1A02G304400,TRAESCS1D02G303900,TRAESCS4D02G011300,TRAESCS5A02G295700,TRAESCS6A02G418900
GO:CC	DNA polymerase III complex	GO:0009360	0.000423787	3.37285	15	393	4	32923	TRAESCS4B02G090000,TRAESCS4D02G086000,TRAESCS7B02G214800,TRAESCS7D02G310800
GO:CC	Set1C/COMPASS complex	GO:0048188	0.00286373	2.54307	10	393	3	32923	TRAESCS4A02G050200,TRAESCS4B02G254400,TRAESCS4D02G254200
GO:CC	CCR4-NOT complex	GO:0030014	0.00286373	2.54307	70	393	6	32923	TRAESCS1A02G304400,TRAESCS1D02G303900,TRAESCS4A02G225800,TRAESCS4D02G011300,TRAESCS5A02G295700,TRAESCS6A02G418900
GO:CC	transferase complex	GO:1990234	0.00344817	2.46241	580	393	18	32923	TRAESCS1B02G233500,TRAESCS2A02G270000,TRAESCS2D02G269000,TRAESCS3A02G292700,TRAESCS3B02G327500,TRAESCS4A02G050200,TRAESCS4B02G042600,TRAESCS4B02G090000,TRAESCS4B02G254400,TRAESCS4D02G086000,TRAESCS4D02G240600,TRAESCS4D02G254200,TRAESCS5D02G403200,TRAESCS6A02G154400,TRAESCS7B02G048700,TRAESCS7B02G214800,TRAESCS7D02G282200,TRAESCS7D02G310800
GO:CC	DNA polymerase complex	GO:0042575	0.00372046	2.4294	27	393	4	32923	TRAESCS4B02G090000,TRAESCS4D02G086000,TRAESCS7B02G214800,TRAESCS7D02G310800
GO:CC	AP-type membrane coat adaptor complex	GO:0030119	0.0040067	2.39721	50	393	5	32923	TRAESCS2B02G191200,TRAESCS2D02G172100,TRAESCS3A02G421500,TRAESCS6D02G251100,TRAESCS7D02G128900
GO:CC	clathrin adaptor complex	GO:0030131	0.00733571	2.13456	33	393	4	32923	TRAESCS2B02G191200,TRAESCS2D02G172100,TRAESCS6D02G251100,TRAESCS7D02G128900
GO:CC	catalytic complex	GO:1902494	0.00881153	2.05495	1156	393	27	32923	TRAESCS1A02G137000,TRAESCS1A02G233200,TRAESCS1B02G155600,TRAESCS1B02G233500,TRAESCS2A02G270000,TRAESCS2A02G320700,TRAESCS2D02G269000,TRAESCS3A02G292700,TRAESCS3B02G327500,TRAESCS4A02G050200,TRAESCS4B02G042600,TRAESCS4B02G090000,TRAESCS4B02G254400,TRAESCS4D02G007200,TRAESCS4D02G086000,TRAESCS4D02G240600,TRAESCS4D02G254200,TRAESCS5B02G299900,TRAESCS5D02G403200,TRAESCS6A02G154400,TRAESCS7A02G251400,…
GO:CC	AP-4 adaptor complex	GO:0030124	0.00895306	2.04803	4	393	2	32923	TRAESCS2B02G191200,TRAESCS3A02G421500
GO:CC	histone methyltransferase complex	GO:0035097	0.0122746	1.91099	18	393	3	32923	TRAESCS4A02G050200,TRAESCS4B02G254400,TRAESCS4D02G254200
GO:CC	1,3-beta-D-glucan synthase complex	GO:0000148	0.012674	1.89709	40	393	4	32923	TRAESCS3A02G292700,TRAESCS3B02G327500,TRAESCS6A02G154400,TRAESCS7B02G048700
GO:CC	elongin complex	GO:0070449	0.0192767	1.71497	6	393	2	32923	TRAESCS1A02G043600,TRAESCS1D02G044200
GO:CC	signal recognition particle	GO:0048500	0.0196836	1.7059	46	393	4	32923	TRAESCS1D02G329300,TRAESCS3A02G402600,TRAESCS3B02G436000,TRAESCS3D02G397600
GO:CC	membrane coat	GO:0030117	0.0200523	1.69784	154	393	7	32923	TRAESCS1B02G257500,TRAESCS2B02G191200,TRAESCS2D02G172100,TRAESCS3A02G195200,TRAESCS3A02G421500,TRAESCS6D02G251100,TRAESCS7D02G128900
GO:CC	clathrin coat	GO:0030118	0.0200523	1.69784	47	393	4	32923	TRAESCS2B02G191200,TRAESCS2D02G172100,TRAESCS6D02G251100,TRAESCS7D02G128900
GO:CC	coated membrane	GO:0048475	0.0200523	1.69784	154	393	7	32923	TRAESCS1B02G257500,TRAESCS2B02G191200,TRAESCS2D02G172100,TRAESCS3A02G195200,TRAESCS3A02G421500,TRAESCS6D02G251100,TRAESCS7D02G128900
GO:CC	cytoplasm	GO:0005737	0.0200523	1.69784	7523	393	114	32923	TRAESCS1A02G158800,TRAESCS1A02G165700,TRAESCS1A02G419600,TRAESCS1A02G425100,TRAESCS1B02G094700,TRAESCS1B02G169100,TRAESCS1B02G173200,TRAESCS1B02G200200,TRAESCS1B02G224200,TRAESCS1B02G233500,TRAESCS1B02G257500,TRAESCS1B02G449700,TRAESCS1D02G198800,TRAESCS1D02G281000,TRAESCS1D02G329300,TRAESCS1D02G427400,TRAESCS1D02G434100,TRAESCS2A02G104500,TRAESCS2A02G159300,TRAESCS2A02G359000,TRAESCS2A02G386700,…
GO:CC	protein-containing complex	GO:0032991	0.0269557	1.56935	4863	393	78	32923	TRAESCS1A02G043600,TRAESCS1A02G137000,TRAESCS1A02G233200,TRAESCS1A02G304400,TRAESCS1B02G155600,TRAESCS1B02G233500,TRAESCS1B02G257500,TRAESCS1D02G044200,TRAESCS1D02G303900,TRAESCS1D02G329300,TRAESCS1D02G383400,TRAESCS2A02G270000,TRAESCS2A02G297400,TRAESCS2A02G320700,TRAESCS2B02G191200,TRAESCS2B02G409900,TRAESCS2D02G172100,TRAESCS2D02G269000,TRAESCS2D02G295300,TRAESCS3A02G195200,TRAESCS3A02G292700,…
GO:CC	nuclear exosome (RNase complex)	GO:0000176	0.0270931	1.56714	8	393	2	32923	TRAESCS1A02G137000,TRAESCS1B02G155600
GO:CC	nuclear speck	GO:0016607	0.0270931	1.56714	27	393	3	32923	TRAESCS6A02G254900,TRAESCS6B02G270600,TRAESCS6D02G236200
GO:CC	methyltransferase complex	GO:0034708	0.0270931	1.56714	27	393	3	32923	TRAESCS4A02G050200,TRAESCS4B02G254400,TRAESCS4D02G254200
GO:CC	nucleoplasm	GO:0005654	0.0419985	1.37677	489	393	13	32923	TRAESCS1A02G043600,TRAESCS1D02G044200,TRAESCS2A02G270000,TRAESCS2D02G269000,TRAESCS4A02G050200,TRAESCS4A02G256800,TRAESCS4B02G042600,TRAESCS4B02G254400,TRAESCS4D02G254200,TRAESCS5D02G403200,TRAESCS6A02G254900,TRAESCS6B02G270600,TRAESCS6D02G236200
